# Supplementary material for: Perceived Barriers and Use of Evidence-Based Practices for Adolescent HPV Vaccination among East Texas Providers
Source: Vaccines (Basel). 2023 Mar 25;11(4):728. doi: 10.3390/vaccines11040728 (PMC10146224; doi:10.3390/vaccines11040728)
Supplement: Supplementary file 1 [file vaccines-11-00728-s001.zip]

Archive with 1 entries (1 files):
- vaccines-2259261-supplementary.pdf
